# Supplementary material for: Effects of phylogenetic uncertainty on fossil identification illustrated by a new and enigmatic Eocene iguanian
Source: Sci Rep. 2020 Sep 25;10:15734. doi: 10.1038/s41598-020-72509-2 (PMC7519069; doi:10.1038/s41598-020-72509-2)
Supplement: Supplementary file 3 — Supplementary Dataset S2. [file 41598_2020_72509_MOESM3_ESM.txt]

#NEXUS

BEGIN DATA;
	DIMENSIONS NTAX=[34]39 NCHAR=152;
	FORMAT DATATYPE=STANDARD symbols="0123" GAP=- MISSING=?;

MATRIX

YPM_8287					??????0001?0?000000001100000001????0??101?1???0002????0???0000?0?0??????????????????00010100000110000010001?????????????????????????????????????????????
Polychrus_acutirostris		001101101110?000000001100001101110100011001111100210100?0011110001110000210001??012001110101022?1?00000010112021221?110011110000000100?00100000010200000
Pristidactylus_torquatus	101000000100?00000000010000000201010001000110110(01)210000?0000100100??????????????012000010100021111100010101010010000010100100101100001000010101010200000
Anolis_ricordi				00110000011100000000001000001110101100??001111100112100?0001110020??????????????01?0101111000220111110?0011120111102110010100001100100?001101010102000??
Anolis_cristatellus			000000000011000000000010000010201011000?001111000112000?0010000020?10000211011??0120101111000220111100??011120011102?10010100000100100100110101010200001
Basiliscus_basiliscus		011100000110?000110001100010011?1?1100110?111100031200100000110010100002100000??0020000201000211100000??1?10?02200001010001000??100011000010010010001011
Corytophanes_cristatus		(01)01100000100?000110011100000111?1211002101111100031210111011110000100002110000??1020110201?002210000001?0011202?011?101010?00?01100000000010000010001011
Laemanctus_longpipes		000100000100?00011000010001001101011001100111110(01)(23)1210110011110000??????????????10?0000101000211100000?010102021?11?101001?00001100000000?10000010001011
Geiseltaliellus_maarius		1?1000000110??00??0001100?100??0111(01)?0100?11110002?2000??000?00000?????????????????0??010100011?1?01100?101?2??10?1?10100010000?1??????0??????????????11
Suzanniwanna_patriciana		1010?00001?0??00(01)000011?0?1?01?010?00?100?111(01)000212000??????????0?????????????????????101000111???000??1?1?????????????????????????????????????????????
Crotaphytus_collaris		100000000100?001111000000000001?12100110001100100200000?00000001002100011101002100000??1110100011000001010101011001?000000?01101100000100000000010000011
Gambelia_wislizenii			100000000100?001011000000000001?12100110001100000200000?0000100100??????????????00?000010100011110000010011010110000101000101101100000100000000010000011
Dipsosaurus_dorsalis		110100000100?000011001110000002010101111001100000300000?0100000010????????????2100?0000202100220100100000010201100010?0100001001100011000000000000000110
Brachylophus_fasciatus		111000000100?000?110011100000?0010101011001100000200000?010010001021000101010011001000020210022?1?0100001011202100110100?0??10??100000000000000000000110
Iguana_iguana				111100000110?000011001110000001010101011001100000212000?01001000101100000101001100?00??202100220100100101011202100110100001011011000000000000000000001??
Enyaliodes_oshaughnessyi	001101001100?000?000011001000?1010101011011110100200000?0000011000??????????????00?001020(12)10000110010110101?10??200?1????0?0????100000010000000010000000
Oplurus_quadrimaculatus		??1?00?00?0??001??00010000000?2?1?11100?0011000002?0000?00000101001100011101012100000??10100011???10000?111020?1?0???20000?01011101011101010001110000000
Chalarodon_madagascariensis	210100000100?001?110010000100?2?12101010001100000200000?0000000000??????????????00000??10100021111000001111010011000120001101000101011000010001110000000
Stenocercus_scapularis		1000000000011001??00010000000?2010100010001111010??0000?0000000000??????????????00?000010100022?1?100001011010?1101?1?010110111?1?001100?1100000001000??
Microlophus_occipitalis		2000000001?110010010010?000000201010100?0?1101000100000?0?00000000??????????????00?0010101000220101000?10110100110000001001011??1?00110001100000?02000??
Tropidurus_torquatus		3000001001?110010010010?00?000201010100?001100000100000?0?00000000??????????????00?000020100022010100???0?10100120000000000?11??1100110001100000002000??
Plica_umbra					20110010000110010010010?00?000201010100?011100000100000?0?00000001????????????1000?0000101000220111000?111101001?0000010000011??1100???001100000002000??
Phymaturus_palluma			3101000001?0?0000010010???0?002???101?0?0?1100000220000?001000?00020000111010021002001020100000010010???0?10000000000000000100??1000??1001110000100000??
Liolaemus_pictus			2000000001?0?0010010010?????002??0111?0?0?1100000220000?000000?000??????????????00?000110100022011110???0?10?001?0000001011001??1000111001110000100000??
Leiocephalus_personatus		200010100100?00001100100000000201010100?001100000(23)00000?000000000120000101010021001000020100022010010001011110011000?0010110101?1000110001100000000000??
Phrynosoma_platyrhinos		200100?00100?01100001100100???2210101021011101100220100?00100100?10?00102101002200200??0000000001110000101101001111?000000010010100011110000000001010000
Petrosaurus_thalassinus		1000001001011001?010010000000?201010100?00110000?200100?000000000111001021010022001001010100011?1?000000011000010000000000000010110011100000000001010000
Sceloporus_undulatus		200000000101100100100100?00?002?1?10100?00110000??00000?0000000021010??02100002200?00??10100011011000???1?101001100000010010101?110011100100000011010000
Physignathus_cocincinus		300000010000?100010100000100001?1210010?001111000?00000?0000110001001101000000000121000?10?010001010011001102002121?1010100000201000000000000000100010??
Agama_agama					30010001000??1010101000001000?1?1210010?001110001200000?000010000101110010000?22012100??100010000110011?001?2001121?1?001001002010?0??100????0??????????
Priscagama_gobiensis		300?00?10?00?101??10000000000?11?01001100?11101002?0100?00001?0000?????????????????00?0?100?100?1?0000?01?1???????????????????????0?????????????????????
Leiolepis_belliana			30010001?000?111?110010000000???121001100011(01)0011?00000?01001?1001????????????1000?0001?110010000?10011000102001101??0100110002?100000100000000010011000
Brookesia_superciliaris		300010?11000?11101000110110?1?2????0002?0011111003?0100?0???1??0?1??????????????1?200?0?1100100001100110000??101211?01??????00??000000000110?0?110001000
Elgaria_multicarinata		000000100000?00000000010001?00000000?010100001100010110?0000000000????121????10000?00001001100000101000000?0?00110020?01011000000000??1000?0?00?0??0??00
Plestiodon_fasciatus		100001000000?00100010010001001000000?00?100000100000110?00100000?010???20000000000?000?10011000??00000000100100110010?11010000101000??1000?0?00?0??0??00
Eublepharis_macularius		000000000000?00100000?1000000?1000??????101101010?20110?00100000?1??????????????01?000?000110220000100010100100111000?10010011000000??110??0?00?0??0??00
Saichangurvel_davidsoni		00000000?000??????10010000?00?000000?0??1?110?00?1?0000?0??????????????????????????00??101??0???1?????????1????1?0000????????0??????????????????????????
Diphydontosaurus_avonis		000000?000?0??00?00?000?????0?000000??0???00?000?0?0000???????0100???????????????????????00?011001100?????0?????????????????????????????????????????????
Sphenodon_punctatus			201000?00000?00000000010100?0?000010?00?00001000?0?2000?00??1??1010000?21000100000000?0??0?010000110011?000010?110020000?0010000000000010010100??????000
;
END;

begin PAUP;
log file= Smith_2009[_noconstraint_burb_str_zhwi][_only1fossil].log;
outgroup Diphydontosaurus_avonis Sphenodon_punctatus;
[set criterion = parsimony;]

[INGROUP]   	 [constraints ingroup (backbone) = (Diphydontosaurus_avonis, Sphenodon_punctatus, (Eublepharis_macularius, Plestiodon_fasciatus, Elgaria_multicarinata, (Physignathus_cocincinus, Agama_agama, Leiolepis_belliana, Brookesia_superciliaris, Phrynosoma_platyrhinos, Petrosaurus_thalassinus, Sceloporus_undulatus,Dipsosaurus_dorsalis, Brachylophus_fasciatus, Iguana_iguana, Anolis_ricordi, Anolis_cristatellus, Stenocercus_scapularis, Microlophus_occipitalis, Tropidurus_torquatus, Plica_umbra, Crotaphytus_collaris, Gambelia_wislizenii, Leiocephalus_personatus,Basiliscus_basiliscus, Corytophanes_cristatus, Laemanctus_longpipes, Phymaturus_palluma, Liolaemus_pictus, Polychrus_acutirostris, Enyaliodes_oshaughnessyi, Pristidactylus_torquatus, Oplurus_quadrimaculatus, Chalarodon_madagascariensis)));]
[BURB 2019]		 [constraints scaffold (backbone) = (Diphydontosaurus_avonis, Sphenodon_punctatus, (Eublepharis_macularius, (Plestiodon_fasciatus,(Elgaria_multicarinata,(Physignathus_cocincinus, Agama_agama, Leiolepis_belliana, Brookesia_superciliaris),((Phrynosoma_platyrhinos, Petrosaurus_thalassinus, Sceloporus_undulatus),((Dipsosaurus_dorsalis, Brachylophus_fasciatus, Iguana_iguana), ((Anolis_ricordi, Anolis_cristatellus), ((Stenocercus_scapularis, Microlophus_occipitalis, Tropidurus_torquatus, Plica_umbra), (((Crotaphytus_collaris, Gambelia_wislizenii), (Leiocephalus_personatus,(Basiliscus_basiliscus, Corytophanes_cristatus, Laemanctus_longpipes))), (Phymaturus_palluma, Liolaemus_pictus, (Polychrus_acutirostris, (Enyaliodes_oshaughnessyi, (Pristidactylus_torquatus, (Oplurus_quadrimaculatus, Chalarodon_madagascariensis))))))))))))));]
[STR 2016] 		 [constraints scaffold (backbone) = (Diphydontosaurus_avonis, Sphenodon_punctatus, (Eublepharis_macularius, (Plestiodon_fasciatus,(Elgaria_multicarinata,(Physignathus_cocincinus, Agama_agama, Leiolepis_belliana, Brookesia_superciliaris),((Phrynosoma_platyrhinos, Petrosaurus_thalassinus, Sceloporus_undulatus),((Dipsosaurus_dorsalis, Brachylophus_fasciatus, Iguana_iguana),(((Crotaphytus_collaris, Gambelia_wislizenii), (Basiliscus_basiliscus, Corytophanes_cristatus, Laemanctus_longpipes)),((Stenocercus_scapularis, Microlophus_occipitalis, Tropidurus_torquatus, Plica_umbra), (Leiocephalus_personatus,(Anolis_ricordi, Anolis_cristatellus)),((Polychrus_acutirostris, (Phymaturus_palluma, Liolaemus_pictus)), (Enyaliodes_oshaughnessyi, (Pristidactylus_torquatus, (Oplurus_quadrimaculatus, Chalarodon_madagascariensis))))))))))));]
[ZhWi 2016]		 [constraints scaffold (backbone) = (Diphydontosaurus_avonis, Sphenodon_punctatus, (Eublepharis_macularius, (Plestiodon_fasciatus,(Elgaria_multicarinata,(Physignathus_cocincinus, Agama_agama, Leiolepis_belliana, Brookesia_superciliaris),(Leiocephalus_personatus,((Dipsosaurus_dorsalis, Brachylophus_fasciatus, Iguana_iguana),((((Crotaphytus_collaris, Gambelia_wislizenii), (Basiliscus_basiliscus, Corytophanes_cristatus, Laemanctus_longpipes)),Enyaliodes_oshaughnessyi),((Stenocercus_scapularis, Microlophus_occipitalis, Tropidurus_torquatus, Plica_umbra),((Phymaturus_palluma, Liolaemus_pictus, (Pristidactylus_torquatus, (Oplurus_quadrimaculatus, Chalarodon_madagascariensis))),(Phrynosoma_platyrhinos, Petrosaurus_thalassinus, Sceloporus_undulatus),((Anolis_ricordi, Anolis_cristatellus),Polychrus_acutirostris))))))))));]

[set maxtrees=10000 increase = auto mstax = var;]

[hsearch [enforce=yes] addseq=random nreps=10000;]

[pscores / TL=yes CI=yes RI=yes RC=yes;]

[contree all/ treefile=Smith_2009_noconstraint[_burb_str_zhwi][_only1fossil].tre;]
[savetrees /brlens=yes savebootp=nodelabels;]

END;
