# Supplementary material for: Effects of phylogenetic uncertainty on fossil identification illustrated by a new and enigmatic Eocene iguanian
Source: Sci Rep. 2020 Sep 25;10:15734. doi: 10.1038/s41598-020-72509-2 (PMC7519069; doi:10.1038/s41598-020-72509-2)
Supplement: Supplementary file 4 — Supplementary Dataset S3. [file 41598_2020_72509_MOESM4_ESM.txt]

#NEXUS

BEGIN DATA;
	DIMENSIONS NTAX=24 NCHAR=347;
	FORMAT DATATYPE=STANDARD GAP=- MISSING=?;

MATRIX

	YPM_8287                       ??????????????011000100-100?00001?00-1----0??1100?1010?????????11-10???10??00???00??10??????????010101001011000011011111101?0?000110021012010010??000-1110???????11100000000--11003020011001?1?010-01101000101000000000000?????????????????????????????????????????????????????????????????????????????????????????????????????????????????????????????????
	Basiliscus_vittatus            10000011001001011000100-10000001100101----00-11000111001-----1011-10100101000010000-00100100000001010000101100001101101110100101011002101201001010000-1110110100211100000100--11003020011001111010-011010001010000000000001011100111101101201000-010200111000000000000000001111110101000020201010002001101111011113000010101001011?10000001-00011011100-000
	Anolis_sagrei                  10000011001001011000100-10000001100101----001110001110000020-1011-101001010(0 1)0011000-10100100000001010?10001100001101111110101100011002101201001010000-11101101002??100--01110011003020011001111010-011010001010000000000001011100111101001211000--1020010100000000000000??011111?0101000020201000022001101111011113000010101001011?10000001-00011011100-000
	Oplurus_cyclurus               10000011001201011000100-000000021000-1----00-11000111001-----1011-10100101010010000-10000100000001010110101100001101101110101100011002101201001010000-1110110100211100000000--11003020011001111010-010010001010000000000001001100?11101100201000-010200??1?00000000000000001111110001000020(1 2)0100002200110?111011?13000010101001011110000001-00011011100-000
	Stenocercus_scapularis         10000011101201011000100-100000001000-1----001110001110000020-1011-10100111010011000-20000100000001010010101100001101101110101100010102101001001010000-1-10110100211100--0110--11003020011001111010-010010001010000000000001001100111101001201000-01020010110000000000000000111111010100002020100102010110?1110111?3000010101001011110000001-00011011100-000
	Hoplocercus_spinosus           100000110010010110001011101-00-01000-1----001110001110000020-1011-10100101000010000-10000100100001010010101100001101111110101000010002101201001010000-11101101002111000000011011003020011001110010-0110000010100000000000010011001111010002?1000-00-?00101000000000000000001111110001100020101000002001101011011010000010101001011010000001-00011011100-000
	Pristidactylus_scapulatus      10000011001011011000100-1000000?1000-1----001110001110000020-1011-10100101020110000-10100100000001010(0 1)10101100001101111110101101010002101201001010000-1110110100211100-001110011003020011001111010-011010001010000000000001010100111101100211000-010200101000000000000001-01111110001000020201010020001101011011013000010101001001110000001-00011011100-000
	Iguana_iguana                  10000011001001011000100-(0 1)00000011000-1----001110001110000020-1011-10100101010011000-00000000100001110110101100001101101110101101010002101201001010000-1110110100211100--01110011003020011001111010-011000001010000000000001011100111101100211000-010200111000000000000000001111110001000020201000002001101111011113000010101001011110000001-00011011100-000
	Polychrus_marmoratus           10000011001001011000100-1000000?1000-1----001110001110000020-1011-10100111010110000-1(0 1)10010000000110001010110100110111111010110101000210120(0 1)001010000-1110110100211100--0110--11003020011001110010-011010001010000000000001210100(0 1)11101100201000-0102000-100000000000000(0 1)101111110101000020101000012001101011011010000010101001001110000001-00011011100-000
	Crotaphytus_collaris           10000011001011011000100-10000001100(0 1)01----00-11000111001-----1011-10100101010110000-111001000000(0 1)1010000101100001101111110100001011002101201001010000-1110110100211100000000--11003020011001111010-011010001010000000000001011100111101101201000-0102001110000000000000000(0 3)1111110101000020201000020001101111011113000010101001011110000001-00011011100-000
	Liolaemus_signifer             10000011001211011000(0 1)00-100000001000-1----00-11000111001-----1011-10101101010010000-1000010001100101000010110(0 1)001101101110100000011002101201001010000-11101101002111000001010011003020011001111010-011000001010000000000001011100111101100211000-010200101000000000000000031111110000000020201100002001101111011110000010101001011110000001-00011011100-000
	Leiocephalus_carinatus         100000110012110110001011100000021000-1----001110001110000020-1011-10100101020010000-10000100100001010(0 1)10001101001101101110101100011002101201001010000-1110110100211100--01110011003020111001111010-011000001010000000000001211100011101101211000-010200101000000000000000001111110101000020101000022001101(0 1)110111130000101010010?1110000001-00011011100-000
	Phrynosoma_modestum            1000001?001??101100010--001-00-21000-1----00-11000111001-----1011-1010010102100-1-0-100001001000011000100010000011011110100000?10100021012010010??000-111011010021?100110(0 1)0100110031-0011001110010-010010000010000000000001111100?11100000201000-0102000-1000000000000001-01111100000000000101000002011101111011100000010101001011110000001-00011011100-000
	Trioceros_jacksonii            10000001-01001011000000-001-00-21000-1----0??1100011100??????1011-1000011102000-000-00-1000001000100000000110000111-111000101101011002101001000010000-11101101002001000010010010---0-0011001110010-01000000000--011--001001011101111100100201100-0102000-1000000000000001-01111110000000020000--00----11000100100030000101010010110??010001-100---11100-000
	Uromastyx_aegyptia             100000010010010110000011001-10-00000-1----00-11000111001-----1011-1010010100001100(0 1)?20100000000001000010011100001101111110101101011002101001001010000-11101101002001000010011111002020011001110010-01000000000--0210-000001011100111101010201100-0102000-1000000000000000001111110000000020201000022101101011011012000010101001011110000100000011011100-000
	Elgaria_multicarinata          10000011001101011000101111000000110101----00111000101000002111011-1010110103000-000-20100010101001110010101100001001101110100100011002101001011010000-1110110100211100001001001100302001100211110--011010000010100000000001111101111101000211100-0202000-1010000000000001-01111110000100020101101000101101011011110000010101001001110000011-000110111011000
	Plestiodon_fasciatus           10000000001111011000100-?01-(0 1)0-00100-1----01--1000101000--2--1011-0010110101001000112010011000110100001110100001100110011010-110011112101201011010000-(1 2)?10110100111100000001001100102011100111100--011010000010000000000001001101111101100211100-0202000-1010000000000000001111110000100020101111000101101011011003000010101001001110000011-000110111011000
	Coleonyx_variegatus            10000011001001011000100-001-00-00000-1----1-----1------01-2111011-1?11011100000-1-0-20000100011001000010001100001001111010-0101101010210120101000-000-1-001000-0211100--0111001????0?001100?01110--011010000010000000000001111100(0 1)111010002110110020200101000000000000001-3111111000100002020101002010110101101100(0 3)000010101001011010000011-00010011100-000
	Priscagama_gobiensis           100000???????1011000000-001-00-2100101----0--11000111001-----1011-1010010102000-000-210?????????01010?101011000011??11111010111101?11210120100?0??000-2-1-110????1?100000001001100302010100??11010-01100000000--0(1 2)10-00000?0111???1110?000????0??????001?10??000000??000?????????0??????????????????????0?0????????000??0?0???????????????????????????0-000
	Pleurodontagama_aenigmatoides  100000???????10?10000?????1-00-2100101----0011100011100?00?0-??11-?????????????????????0??????000101??10001000001???11?1101?11?1011112?0?20100????000-?-1?11????????0000000????1003020?1?00??1?010-01?00000001000000000000?????????????????????????????????????????????????????????????????????????????????????????????????????????????????????????????????
	Igua_minuta                    ??????????????????????????1-00-2?0?????????????????????????????11-1???01010?0?10???????00?000?0001????10001?00001???????1??????101???2?0?20100??????0???10??0???????????010100?1003020111001?1??10-01?0?000101??0000000000?????????????????????????????????????????????????????????????????????????????????????????????????????????????????????????????????
	Polrussia_mongoliensis         100000???????101100010????00??001000-1----00?1100011100????????11-1???0?????0????????0??????????0???????00100000????1?1110???????????2???2??????????????????????????????0110--?100302001?00??1??1??01001000?0???0000000000?????????????????????????????????????????????????????????????????????????????????????????????????????????????????????????????????
	Diphyodontosaurus_avonis       001000?00????1011000001110?????000010010010021100111100000111??11-111000010000101-1011001?010?0?110000101?110110110010011010?????1010200100???????00?00-00?????????100110001??10---0-???100211100-?01000?000010?011--00000?????????????????????????????????????????????????????????????????????????????????????????????????????????????????????????????????
	Sphenodon_punctatus            000010000010010110000011101-01-(1 2)100100000100011101011010011110-11-01100001-0000-1-0-000000011000110000100011001011001(0 1)0000010001011002001001000010000101001100-02001000110011010---0-101100210--0-001000100000--011--0010110011000100000-02110110010200101000000000001000101111010000000120001000022001001011011013030010100000001000000001-00010011110-00?

;

END;

begin mrbayes;

	log start filename=iguania_simoes.log;

	lset coding=variable rates=gamma; 
	prset Symdirihyperpr = fixed(infinity); 
	
	delete Priscagama_gobiensis Pleurodontagama_aenigmatoides Igua_minuta Polrussia_mongoliensis Diphyodontosaurus_avonis;
	
	outgroup Sphenodon_punctatus;
	
	[ingroup]
	
	constraint rhyncho = Diphyodontosaurus_avonis Sphenodon_punctatus;
	constraint iguania partial = 2-15: 16 17 18 23 24;
	prset topologypr=constraints(rhyncho, iguania);
	
	[for all backbone]
	
	[constraint rhyncho = Diphyodontosaurus_avonis Sphenodon_punctatus;
	constraint acro partial = Trioceros_jacksonii Uromastyx_aegyptia: 2-13 16-18 23 24;
	constraint squamate partial = 2-18: 23 24;
	constraint nogecko partial = 2-17: 18 23 24;
	constraint toxico partial = 2-16: 17 18 23 24;
	constraint iguania partial = 2-15: 16 17 18 23 24;
	constraint pleurodonta partial = 2-13: 14-18 23 24;]
	
	[Streicher et al 2016 backbone]
	
	[constraint no_phryno partial = 2-12: 13-18 23 24;
	constraint no_phryno_ig partial = 2-7 9-12: 8 13 23 24;
	constraint op_dac partial = 3-7 9 11-12: 2 8 10 13 23 24;
	constraint cory_crota partial = Basiliscus_vittatus Crotaphytus_collaris: 3-9 11-13;
	constraint hoplo_leio_opl partial = Hoplocercus_spinosus Pristidactylus_scapulatus Oplurus_cyclurus: 2 3 5 8-13;
	constraint leio_opl partial = Pristidactylus_scapulatus Oplurus_cyclurus: 2 3 5 6 8-13;
	constraint lio_poly partial= Polychrus_marmoratus Liolaemus_signifer: 2-8 10 12 13;
	constraint hoplo_leio_opl_lio_poly partial = Hoplocercus_spinosus Pristidactylus_scapulatus Oplurus_cyclurus Polychrus_marmoratus Liolaemus_signifer: 2 3 5 8 10 12 13;
	constraint leio_dac partial= Leiocephalus_carinatus Anolis_sagrei: 2 4-11 13;
	constraint leio_dac_tr partial = Leiocephalus_carinatus Anolis_sagrei Stenocercus_scapularis: 2 4 6-11 13;
	
	prset topologypr=constraints(rhyncho, acro, squamate, nogecko, toxico, iguania, pleurodonta, no_phryno, no_phryno_ig, op_dac, cory_crota, hoplo_leio_opl, leio_opl, lio_poly, hoplo_leio_opl_lio_poly, leio_dac, leio_dac_tr);]
	
	[Burbrink et al 2019 backbone]
	
	[constraint no_phryno partial = 2-12: 13-18 23 24;
	constraint no_phryno_ig partial = 2-7 9-12: 8 13 23 24;
	constraint no_phryno_ig_dac partial = 2 4 5 6 7 9 10 11 12: 3 8 13;
	constraint no_phryno_ig_dac_tr partial = 2 4 6 7 9 10 11 12: 3 5 8 13;
	constraint cory_leio_crota partial = Basiliscus_vittatus Leiocephalus_carinatus Crotaphytus_collaris: 3 4 5 6 7 8 9 11 13;
	constraint cory_leio partial = Basiliscus_vittatus Leiocephalus_carinatus :  3 4 5 6 7 8 9 10 11 13;
	constraint hoplo_leio_opl partial = Hoplocercus_spinosus Pristidactylus_scapulatus Oplurus_cyclurus: 2 3 5 8-13;
	constraint leio_opl partial = Pristidactylus_scapulatus Oplurus_cyclurus: 2 3 5 6 8-13;
	constraint hoplo_leio_opl_poly partial= Hoplocercus_spinosus Pristidactylus_scapulatus Oplurus_cyclurus Polychrus_marmoratus: 2 3 5 8 19 11 12 13 ;
	constraint hoplo_leio_opl_poly_lio partial = Hoplocercus_spinosus Pristidactylus_scapulatus Oplurus_cyclurus Polychrus_marmoratus Liolaemus_signifer: 2 3 5 8 19 12 13;
	
	prset topologypr=constraints(rhyncho, acro, squamate, nogecko, toxico, iguania, pleurodonta, no_phryno, no_phryno_ig, no_phryno_ig_dac, no_phryno_ig_dac_tr, cory_leio_crota, cory_leio, hoplo_leio_opl, leio_opl, hoplo_leio_opl_poly, hoplo_leio_opl_poly_lio);]
	
	[Zheng and Wiens 2016 backbone]
	
	[constraint no_leio partial = 2-11 13: 12 23 24;
	constraint no_leio_ig partial = 2-7 9-11 13: 8 12 23 24;
	constraint poly_tr partial = 3 4 5 7 9 11 13: 2 6 8 10 12 23 24;
	constraint poly_opl partial = 3 4 7 9 11 13: 2 5 6 8 10 12 23 24;
	constraint cory_crota_hoplo partial = Basiliscus_vittatus Crotaphytus_collaris Hoplocercus_spinosus: 3-5 7-9 11-13;
	constraint cory_crota partial = Basiliscus_vittatus Crotaphytus_collaris: 3-9 11-13;
	constraint leio_opl partial = Pristidactylus_scapulatus Oplurus_cyclurus: 2 3 5 6 8-13;
	constraint leio_opl_lio partial = Pristidactylus_scapulatus Oplurus_cyclurus Liolaemus_signifer: 2 3 5 6 8-10 12 13;
	constraint poly_dac partial = Anolis_sagrei Polychrus_marmoratus: 2 4-8 10-13;
	constraint poly_dac_phryno partial = Anolis_sagrei Polychrus_marmoratus Phrynosoma_modestum: 2 4-8 10-12;
			
	prset topologypr=constraints(rhyncho, acro, squamate, nogecko, toxico, iguania, pleurodonta, no_leio, no_leio_ig, poly_tr, poly_opl, cory_crota_hoplo, cory_crota, leio_opl, leio_opl_lio, poly_dac, poly_dac_phryno);]
	
	showmodel;


mcmcp
	ngen=2000000
	filename=iguania
	nruns=2
	nchains=4          
   	temp=0.1      
   	samplefreq=1000
   	printfreq=1000
   	Mcmcdiagn=yes
   	Diagnfreq=1000
   	savebrlens=yes  
   
 
   checkpoint=yes
   checkfreq=200
   append=no;
 

mcmc;    

sumt cont=all;
sump;


end;
